# Supplementary material for: Analyzing the importance of attributes for Brazilian consumers to replace conventional beef with cultured meat
Source: PLoS One. 2021 May 7;16(5):e0251432. doi: 10.1371/journal.pone.0251432 (PMC8104404; doi:10.1371/journal.pone.0251432)
Supplement: S1 Raw data — (XLSX) [file pone.0251432.s003.xlsx]

## Sheet: Raw data
Age	Gender	Educational attainment	Income	Employment	Living region	Dietary lifestyle	Weekly beef consumption	Choice set 1 best	Choice set 1 worst	Choice set 2 best	Choice set 2 worst	Choice set 3 best	Choice set 3 worst	Choice set 4 best	Choice set 4 worst	Choice set 5 best	Choice set 5 worst	Choice set 6 best	Choice set 6 worst	Choice set 7 best	Choice set 7 worst	Choice set 8 best	Choice set 8 worst	Choice set 9 best	Choice set 9 worst	Choice set 10 best	Choice set 10 worst	Perceived naturalness of cultured meat	Willingness to try cultured meat	Willingness to eat cultured meat regularly	Willingness to eat cultured meat as replacement for conventional produced beef
40	2	6	5	3	4	1	2	5	6	7	1	7	8	6	8	2	1	3	4	6	4	9	4	5	1	7	8	2	1	1	1
27	1	4	3	2	3	1	3	7	8	9	3	7	10	2	4	6	8	9	3	9	1	1	10	5	2	7	3	4	1	1	1
26	2	8	5	3	2	3	2	5	8	7	1	10	8	6	8	9	6	5	8	9	3	2	3	9	4	4	1	3	1	1	1
54	1	6	4	4	1	3	2	3	6	10	5	3	1	10	2	9	5	9	8	9	4	1	4	9	8	7	8	3	2	2	2
21	1	2	3	2	3	1	3	5	3	10	2	2	1	9	8	6	3	9	1	5	1	7	1	2	8	9	3	5	2	2	2
44	1	6	6	3	2	1	3	3	10	7	1	2	5	10	8	3	8	9	4	7	8	3	8	3	1	7	10	3	1	1	1
37	2	6	5	2	2	1	3	6	1	9	8	3	4	7	3	7	8	5	4	3	8	7	3	7	4	6	8	3	1	1	1
37	2	6	3	2	2	1	2	7	1	7	2	10	3	10	4	3	4	10	8	9	2	5	4	10	8	9	4	3	1	1	1
37	1	6	1	2	5	1	4	10	8	10	3	6	3	2	8	9	1	2	3	9	8	5	4	9	4	6	8	1	1	2	2
30	2	4	1	7	2	1	5	7	8	3	1	5	10	5	4	7	4	9	1	9	10	5	1	9	4	5	1	2	1	1	1
20	1	4	1	1	4	1	4	7	4	3	9	10	7	3	1	6	8	5	10	3	5	1	8	5	4	3	9	2	2	2	2
53	2	8	6	3	2	4	1	1	8	5	3	5	4	2	8	10	8	2	7	5	7	2	4	5	8	6	4	3	2	2	2
46	2	6	5	4	1	1	3	9	4	9	8	3	7	9	2	4	8	7	8	1	5	6	10	9	5	4	10	3	1	1	1
28	2	6	4	2	2	1	5	1	4	6	8	7	4	6	8	9	4	9	8	1	4	9	2	1	3	1	6	2	1	1	1
54	1	4	2	6	2	1	3	9	1	2	8	9	3	6	8	5	8	6	10	9	2	1	5	9	5	5	8	2	1	1	1
38	1	4	3	8	2	1	2	9	1	9	6	1	2	5	7	1	3	7	5	4	2	5	3	9	3	5	1	5	1	1	1
34	2	6	4	2	2	1	3	5	9	7	4	9	6	10	1	10	6	2	3	7	1	6	8	10	7	3	1	3	1	1	1
56	2	6	6	4	4	1	3	1	2	1	5	7	5	7	9	4	5	7	9	7	2	6	8	6	5	3	2	2	1	1	1
43	1	6	5	3	2	1	3	9	4	5	4	6	1	7	4	5	8	7	8	9	1	6	8	5	1	5	4	3	1	1	1
55	2	6	5	4	3	1	2	10	1	9	1	6	1	10	7	6	4	10	5	9	3	5	8	9	8	10	4	1	1	2	2
52	1	4	4	2	4	1	3	3	8	9	4	6	5	1	8	9	2	3	4	1	10	1	5	3	5	9	8	2	1	1	1
34	2	5	4	3	2	1	2	7	4	7	1	6	8	5	3	2	8	2	1	7	1	2	4	7	8	10	8	1	1	2	2
36	1	5	5	2	4	1	4	6	1	9	7	3	5	7	8	3	8	5	1	6	2	7	4	3	1	5	1	3	1	1	1
44	1	6	6	2	2	1	3	1	5	3	10	3	5	8	10	4	2	3	7	7	10	3	5	9	10	4	8	1	1	2	2
36	1	6	6	2	2	1	4	7	1	5	10	2	1	9	1	8	10	5	8	9	7	9	10	5	2	9	4	2	1	1	1
33	2	4	1	7	4	1	2	9	1	7	4	3	5	10	2	6	1	7	8	7	2	6	4	1	4	6	4	3	1	1	1
43	2	4	4	2	1	2	1	9	8	2	4	7	1	2	10	7	4	3	1	5	10	7	8	5	8	6	1	3	1	1	1
25	1	4	2	2	4	1	3	8	2	8	1	2	9	7	2	6	1	9	6	5	4	5	4	3	10	5	10	1	2	2	2
32	2	4	3	2	2	1	3	7	4	6	10	5	10	3	10	5	8	9	8	5	1	5	9	6	4	2	10	4	1	1	1
33	2	4	3	7	2	1	3	7	8	10	5	6	5	9	1	2	10	7	8	7	1	7	2	2	10	9	1	1	2	2	2
50	2	4	1	7	2	1	2	10	4	9	8	2	4	2	4	6	1	2	3	5	8	9	4	5	8	2	1	3	1	1	1
27	2	6	3	4	2	1	3	9	8	2	1	7	8	7	1	9	1	7	3	2	8	9	8	2	4	5	3	1	2	2	2
23	1	1	2	2	2	1	1	1	10	4	3	3	4	3	9	6	9	8	9	7	2	6	2	2	5	6	10	2	2	2	2
35	2	6	4	2	2	1	2	9	3	7	8	7	1	7	1	5	3	9	8	5	10	9	4	9	8	6	1	3	1	1	1
41	2	4	3	2	2	1	4	5	10	9	1	8	5	9	3	4	1	9	5	7	8	6	10	9	6	4	3	4	1	1	1
22	2	4	3	7	4	1	2	5	8	6	10	6	1	9	3	7	2	3	4	9	2	9	5	5	2	5	7	2	2	2	2
39	2	8	4	2	2	1	2	3	10	2	8	9	4	2	1	9	8	2	4	9	8	7	8	2	3	9	5	2	1	2	2
45	2	6	2	8	2	1	2	5	8	10	3	2	1	9	4	1	4	9	8	7	6	5	8	9	3	3	4	2	2	2	2
23	1	3	2	7	2	1	3	7	8	6	1	10	8	9	4	9	3	7	4	9	1	7	1	8	1	9	8	1	2	2	2
37	1	4	4	3	2	1	3	8	10	1	5	2	8	3	4	7	6	6	4	8	10	7	4	3	5	3	8	3	1	1	2
32	2	3	4	8	2	1	3	7	4	9	1	9	10	9	3	7	1	6	1	9	4	6	4	10	8	6	1	3	1	1	1
44	2	4	3	4	2	1	1	5	2	7	3	5	9	7	4	6	2	7	1	9	4	5	8	10	8	9	4	2	2	2	1
29	2	6	3	2	1	1	2	4	1	9	6	5	1	8	4	2	4	5	8	2	10	5	8	2	8	5	3	3	1	1	2
56	1	4	5	4	2	1	3	5	8	1	8	7	8	9	2	5	6	9	8	7	2	1	5	6	1	7	3	3	1	1	1
50	1	4	3	5	2	1	4	4	7	2	1	9	3	5	9	6	10	8	6	5	10	1	3	4	10	9	6	1	1	2	2
61	2	6	5	5	1	4	3	2	1	10	1	9	8	7	8	7	8	10	8	3	5	9	3	10	1	9	4	1	1	1	1
30	2	4	4	2	2	1	2	5	8	5	7	10	3	5	3	9	7	9	1	7	2	10	2	10	6	5	1	1	1	1	2
27	2	3	1	8	2	1	2	10	8	1	7	9	8	2	8	9	3	5	1	10	8	2	3	5	3	2	4	3	1	2	1
42	2	6	1	7	2	1	3	5	8	3	10	6	1	3	4	7	1	6	4	3	10	7	8	9	4	9	8	1	1	2	1
28	2	5	1	7	4	1	3	10	4	2	8	5	7	5	1	5	1	9	4	7	3	5	4	9	1	4	1	3	2	2	2
23	2	4	2	6	4	1	2	7	2	9	7	9	8	9	5	2	8	3	10	1	7	5	6	5	6	5	7	3	1	2	2
48	1	5	3	4	2	1	2	9	5	10	9	5	4	10	2	10	3	1	4	5	3	7	3	6	4	9	3	3	1	2	2
31	2	4	3	7	3	1	3	7	8	3	8	9	1	1	8	9	3	9	1	5	1	2	8	7	3	6	4	2	1	1	1
20	2	5	2	2	1	1	4	4	5	7	6	2	3	10	4	1	8	1	4	6	8	9	3	10	2	1	8	1	1	2	2
40	2	8	6	2	3	1	3	9	8	7	8	6	10	7	10	7	2	7	5	2	10	4	10	6	8	6	4	4	2	2	2
58	2	4	3	5	2	1	3	9	6	2	8	2	4	9	4	5	3	9	4	9	8	5	1	5	4	2	8	2	1	2	2
48	2	4	5	2	2	1	3	10	7	9	3	10	4	9	1	9	6	2	4	4	8	2	1	6	1	5	6	1	2	2	2
22	2	5	3	2	1	1	4	10	4	7	5	9	5	9	8	2	4	5	8	9	1	7	2	2	8	2	7	4	1	1	1
65	2	4	2	5	2	1	5	7	3	3	5	9	1	6	2	9	8	1	10	7	10	7	4	9	4	6	10	1	1	1	2
58	1	4	4	4	2	1	2	4	10	10	3	1	8	9	4	10	4	1	8	1	3	9	6	1	3	5	8	2	1	1	1
24	2	6	3	4	2	1	3	2	6	9	4	5	8	9	1	7	4	9	1	2	4	5	8	7	8	6	1	3	1	1	1
23	2	4	2	6	2	1	3	9	1	5	1	9	8	7	8	6	8	7	3	2	10	9	10	5	8	7	9	1	2	2	1
31	2	5	3	3	3	1	3	5	10	9	8	6	4	9	10	2	10	2	8	5	10	9	4	9	1	7	3	4	1	1	1
61	1	4	3	3	4	1	2	1	2	7	3	9	1	9	10	2	10	9	4	10	8	6	8	10	8	2	1	1	1	2	1
55	1	6	4	4	1	1	2	6	4	7	10	7	8	1	8	1	10	3	5	7	2	6	4	1	4	3	5	2	2	2	2
64	2	5	4	2	2	1	3	9	2	5	4	9	4	5	1	7	4	9	8	2	1	7	8	2	8	7	1	3	2	2	2
60	2	5	3	2	1	1	2	1	8	3	1	2	8	5	10	5	4	6	8	5	4	6	2	9	1	9	7	1	1	2	2
33	2	5	2	2	1	1	2	7	4	7	5	9	10	5	6	7	8	2	10	2	1	9	4	9	8	10	1	2	1	1	2
29	2	4	3	7	3	1	3	2	4	10	4	9	1	10	7	2	8	9	10	6	3	9	4	7	1	5	3	1	1	1	2
62	1	2	4	5	2	1	3	7	1	9	3	7	1	9	7	5	1	7	5	9	4	9	1	6	3	6	2	4	1	1	1
55	2	3	3	5	2	1	3	7	6	6	10	5	3	6	4	9	5	5	4	6	1	2	1	5	1	9	1	2	1	2	2
64	1	6	5	8	1	1	4	4	1	8	6	8	6	1	7	1	9	4	5	8	3	8	6	3	6	3	7	2	1	1	1
32	2	6	4	6	2	1	2	7	8	7	5	7	9	3	1	9	5	6	8	3	8	7	4	4	5	9	1	2	1	1	1
28	1	4	3	2	3	1	4	9	1	3	6	7	10	7	6	7	8	2	8	2	10	7	1	4	8	1	3	2	2	2	2
31	2	4	3	6	2	1	2	5	1	10	6	7	2	5	8	3	1	6	4	2	4	7	1	5	4	9	6	3	1	1	1
28	2	4	3	2	4	2	1	7	4	5	3	5	7	2	8	5	10	7	8	2	8	5	1	7	4	9	3	5	1	1	1
24	2	4	2	2	4	1	2	2	6	5	10	3	1	9	1	7	8	10	1	2	4	7	8	9	1	10	8	2	2	2	2
30	2	5	4	7	2	1	3	2	4	6	8	2	8	9	3	9	10	6	4	5	8	9	4	2	1	2	10	2	1	1	1
43	2	4	3	7	2	1	5	10	4	10	9	7	8	7	1	7	4	6	8	9	8	10	8	10	4	9	4	1	2	2	2
56	1	2	3	6	3	1	2	2	10	2	3	8	9	5	1	8	4	2	10	7	4	7	3	5	3	9	10	3	1	1	1
38	2	6	2	8	2	1	2	7	4	6	4	6	8	1	3	9	3	7	5	1	4	10	4	9	5	1	8	2	1	2	2
19	2	5	2	8	5	1	2	7	4	5	4	2	8	9	8	7	6	5	1	2	4	5	4	5	1	10	8	1	2	2	2
39	2	4	3	7	4	3	2	3	4	6	9	1	4	7	5	1	8	6	5	7	10	1	9	7	9	6	4	2	2	2	2
56	1	3	2	3	2	1	2	7	5	4	1	5	9	7	5	3	10	3	2	7	8	3	6	9	2	1	9	3	1	2	2
24	2	4	2	7	4	1	5	4	5	9	8	9	7	7	10	8	2	4	10	9	6	9	2	5	6	3	10	1	1	1	1
58	2	4	2	2	1	1	2	2	4	9	3	7	1	2	5	5	3	5	3	7	5	4	7	9	6	1	3	1	2	2	2
27	2	3	3	7	2	1	5	4	6	10	9	9	5	3	6	7	5	1	9	10	7	4	1	10	6	9	6	1	2	2	2
55	1	4	3	2	2	1	3	2	1	2	8	5	8	10	8	9	4	7	3	9	3	2	1	10	1	2	6	2	1	1	2
26	1	8	5	4	3	1	4	9	10	6	5	2	8	7	10	4	3	1	10	1	5	7	5	6	7	9	4	2	1	1	1
34	2	5	1	7	2	1	2	9	1	10	4	7	4	7	8	6	4	6	1	5	1	9	8	6	3	6	4	1	1	2	2
44	1	4	3	4	4	1	3	3	6	7	5	5	6	1	10	2	8	2	10	8	3	2	6	7	8	4	10	1	1	1	1
18	2	3	2	1	4	1	2	2	1	5	10	10	1	5	1	7	1	3	2	5	4	5	3	9	4	3	8	3	1	1	1
62	1	6	3	8	2	1	2	9	3	7	2	1	8	5	8	7	4	9	8	7	1	5	1	5	4	7	8	3	1	1	1
35	2	4	2	6	4	1	2	2	8	7	6	7	8	7	4	9	8	9	4	9	8	10	1	10	4	9	1	2	1	1	1
24	2	5	3	1	1	1	2	1	7	7	8	2	4	3	2	10	6	5	4	10	8	5	8	5	4	10	8	3	1	1	1
20	2	4	2	6	2	4	1	7	4	10	4	1	9	9	8	1	3	10	3	3	4	10	4	10	5	5	8	1	2	2	2
39	1	4	3	3	2	1	4	7	4	5	8	7	10	6	10	7	1	7	5	8	1	1	3	6	9	8	10	1	1	2	2
30	2	4	3	8	4	1	3	9	4	7	8	5	1	6	3	6	3	10	1	6	8	10	8	7	2	9	1	3	1	1	2
39	2	4	3	8	2	1	2	7	4	7	8	7	1	9	4	6	10	9	8	3	4	6	1	3	2	7	8	2	1	1	2
47	2	6	4	2	2	1	3	9	8	5	4	2	4	10	4	1	8	1	8	5	1	9	1	9	3	10	3	3	1	1	1
20	2	4	3	6	5	1	3	7	10	9	1	10	3	7	1	9	4	2	4	5	3	2	4	9	6	9	10	2	1	1	1
47	2	3	4	7	2	1	1	2	4	2	8	6	1	7	1	2	10	5	8	9	8	2	1	5	8	5	10	1	1	1	1
50	1	5	4	2	3	1	4	1	8	9	10	1	10	9	4	7	3	9	8	6	10	7	4	6	1	10	8	2	1	2	2
39	2	4	4	8	2	1	2	2	1	9	1	3	9	2	4	3	4	2	4	2	5	3	1	3	4	6	5	3	1	1	1
40	1	4	3	2	2	1	3	9	8	7	3	5	4	7	1	5	1	7	6	9	2	5	1	5	8	2	4	2	1	1	1
45	1	5	4	2	2	1	4	1	8	7	10	1	4	7	4	1	4	7	8	5	3	5	8	5	3	5	8	2	1	1	2
56	2	4	5	5	2	1	2	7	1	9	8	6	1	2	8	5	2	7	3	6	1	9	8	9	4	7	4	5	1	1	1
40	1	6	6	4	3	1	4	3	4	9	6	6	1	6	5	8	2	6	2	3	4	2	4	9	1	3	9	2	1	2	2
52	1	5	6	3	1	1	4	3	5	1	5	8	10	1	9	3	2	6	2	1	8	1	5	7	9	7	2	1	2	2	2
45	1	10	6	4	1	1	3	3	1	7	4	6	4	6	3	10	3	5	1	9	4	2	8	5	4	9	8	2	1	1	1
51	1	6	5	4	3	1	2	10	8	10	8	10	5	9	8	5	4	9	4	9	4	6	4	6	8	10	1	3	1	1	1
49	1	6	6	2	5	1	4	9	8	6	1	9	4	7	10	7	3	2	1	6	8	6	8	6	1	7	4	4	1	1	1
47	1	6	4	8	1	1	2	5	8	5	8	9	4	7	8	9	10	6	3	5	1	9	1	5	3	6	4	3	1	1	1
39	2	6	5	2	5	1	3	9	1	7	1	2	8	7	1	6	5	6	1	7	8	6	3	9	4	9	8	2	1	1	1
53	1	6	6	2	1	1	4	10	5	10	4	2	9	1	9	7	8	6	5	6	8	7	9	1	4	9	2	3	2	2	2
60	1	5	5	2	4	1	1	5	6	2	8	1	8	9	8	5	10	7	10	5	4	9	6	7	4	5	4	1	1	2	2
27	1	2	3	4	1	1	3	7	9	3	5	1	5	10	3	8	3	8	3	4	2	10	5	1	6	9	8	2	1	1	1
49	1	4	5	4	1	1	3	2	1	5	1	2	4	5	8	10	1	5	4	10	4	7	6	5	3	6	1	3	1	1	1
49	1	8	4	8	3	1	3	7	1	5	4	9	3	10	4	9	1	6	1	10	3	2	3	9	8	6	4	2	1	1	1
51	1	4	4	2	1	1	3	7	2	10	3	1	4	10	3	7	8	6	4	9	4	7	5	10	5	10	2	3	1	1	1
60	1	10	6	4	3	1	2	1	10	6	8	7	8	7	10	7	2	6	2	9	8	5	8	6	10	7	10	3	1	1	2
25	1	6	3	2	2	1	3	6	10	7	10	9	10	8	3	7	5	3	7	8	7	8	9	2	5	1	4	1	1	1	2
60	1	6	5	5	1	1	2	2	4	2	4	5	8	7	1	6	8	3	4	6	8	5	1	7	3	7	3	2	1	1	2
50	1	8	6	4	3	1	3	10	2	9	6	5	4	10	6	9	1	9	6	8	5	2	3	2	3	4	8	4	2	2	2
62	1	6	6	4	3	1	2	3	8	2	8	2	4	5	1	3	9	3	6	5	8	2	1	5	1	10	4	3	1	1	1
62	1	6	6	5	5	1	4	10	1	2	5	2	1	10	8	9	1	10	5	9	1	10	5	4	8	9	3	2	2	2	2
24	1	1	2	3	4	1	4	5	7	3	10	2	8	9	8	10	3	9	8	2	4	7	4	7	1	9	8	2	2	2	2
55	1	3	3	5	1	1	2	2	5	9	5	9	6	6	2	6	1	9	10	7	5	3	10	9	1	7	8	3	1	1	1
50	1	3	3	2	1	1	4	2	8	5	6	9	10	5	1	2	3	4	9	5	1	2	8	3	1	2	8	3	1	1	1
25	1	8	4	2	1	1	4	9	4	2	4	5	8	9	1	6	3	7	4	7	3	9	8	9	1	5	7	3	1	1	2
29	1	6	4	2	3	1	3	6	4	6	8	2	1	6	1	5	1	7	8	9	8	7	1	9	2	2	4	3	1	1	1
44	1	5	4	4	3	1	3	10	4	9	5	10	1	2	1	6	8	9	3	7	4	3	1	7	1	2	8	3	1	1	1
19	2	5	3	2	5	1	4	3	8	3	8	7	4	3	6	7	6	7	4	7	1	10	4	3	6	9	8	2	1	2	2
54	1	5	3	2	1	1	4	7	8	1	2	6	10	4	5	9	10	4	10	1	5	7	2	1	9	1	9	2	1	1	1
26	1	8	5	2	4	1	3	4	1	4	10	3	10	6	8	7	2	5	8	9	5	3	1	6	1	10	2	3	1	1	1
23	1	5	3	1	3	1	3	2	1	7	4	6	1	10	2	9	1	9	2	7	4	3	4	6	8	6	4	2	1	1	1
45	1	4	4	2	1	1	4	7	2	10	4	1	9	6	4	1	4	1	8	5	8	9	3	7	10	7	8	2	1	1	1
54	1	6	4	4	5	1	3	9	4	1	6	9	2	9	10	9	8	6	5	6	4	1	8	1	4	7	4	2	1	2	2
51	1	6	6	2	2	1	4	6	1	9	3	1	10	7	4	2	5	9	4	9	5	6	4	2	8	2	8	3	1	1	1
24	1	5	2	1	5	1	5	6	5	2	8	9	5	10	2	9	4	2	4	7	1	9	1	10	3	9	4	3	1	1	1
47	1	5	3	4	1	1	3	6	2	6	8	9	5	1	5	9	4	6	2	6	2	7	2	9	5	10	8	1	1	1	1
47	1	6	5	3	1	1	3	6	4	7	8	7	10	5	8	9	10	6	7	5	1	9	10	9	8	7	4	1	1	1	1
50	1	6	6	2	1	1	3	5	7	9	3	9	1	7	8	7	4	9	8	10	4	9	1	10	4	5	8	1	2	2	2
25	1	6	5	2	1	1	4	6	4	5	8	5	4	2	4	6	8	9	8	7	1	5	10	5	8	2	1	3	1	1	1
51	1	6	6	4	1	1	4	1	2	3	8	3	8	7	2	3	9	1	8	6	2	3	4	6	9	1	8	1	1	2	2
57	1	6	6	3	1	1	3	3	2	10	2	3	6	7	8	3	9	1	2	1	5	1	8	10	2	1	5	2	1	2	2
65	1	6	6	3	1	1	4	7	2	10	4	9	2	5	4	5	3	5	3	10	1	10	2	10	4	6	3	1	2	2	2
45	1	8	4	4	1	1	3	9	5	9	10	9	8	6	8	2	5	9	8	6	10	6	5	7	10	7	5	2	1	2	2
50	1	2	4	8	1	1	3	7	8	2	4	7	5	6	4	1	2	9	8	6	1	6	4	1	8	1	4	1	1	1	1
57	1	6	6	5	1	1	3	9	4	2	4	9	4	3	8	7	1	6	2	6	8	9	4	6	1	9	5	2	1	1	2
18	1	4	1	6	1	1	3	2	8	5	4	2	4	10	8	9	3	9	8	1	8	9	1	9	3	5	4	4	1	1	1
58	2	8	6	2	1	1	2	7	8	9	1	6	9	2	1	3	8	7	8	2	8	2	1	2	4	6	1	2	1	1	1
24	2	6	5	2	1	1	2	5	8	2	3	2	8	6	3	9	4	5	4	2	4	6	4	2	3	5	8	2	1	2	2
22	2	5	2	1	1	4	2	2	9	6	1	2	1	5	1	3	4	9	7	5	4	9	8	9	4	2	4	3	1	1	1
22	2	4	2	6	5	1	3	9	4	10	3	1	8	9	2	9	8	10	5	4	5	10	6	9	1	10	8	1	1	1	1
55	2	4	3	5	1	1	2	6	10	8	4	9	8	6	1	7	1	5	4	6	10	9	1	7	2	6	8	2	2	2	1
24	2	6	4	2	2	1	3	2	7	6	3	1	10	7	8	7	3	5	8	1	3	1	10	6	4	2	4	4	1	1	1
65	2	2	4	4	5	1	2	4	5	6	4	9	8	9	10	10	5	9	3	1	8	10	3	1	4	10	1	1	2	2	2
21	2	5	1	6	5	1	4	10	4	9	1	9	4	10	8	6	3	10	3	10	8	7	1	3	4	9	8	4	1	1	1
41	2	5	3	4	4	1	4	10	4	2	1	9	8	3	1	3	1	10	8	10	5	10	9	6	8	4	1	1	1	2	2
40	2	4	3	2	4	1	3	1	8	7	8	6	4	9	4	9	8	9	2	5	4	9	10	7	2	6	2	2	1	1	1
41	1	8	4	2	4	1	2	2	9	1	10	5	4	5	10	5	9	2	8	3	8	5	1	2	10	2	8	3	1	2	1
61	2	4	6	7	4	1	3	6	8	2	1	5	1	5	4	7	3	7	8	5	3	7	4	6	8	7	8	3	1	1	1
24	2	6	3	2	4	1	3	9	8	5	1	2	8	9	8	6	1	9	3	7	6	9	1	2	3	10	8	3	1	2	2
63	1	10	6	2	2	1	3	9	7	9	7	9	8	6	4	6	3	2	3	10	8	7	4	6	8	9	3	3	1	1	1
34	1	6	6	2	2	1	3	5	9	6	9	6	1	2	9	3	4	2	10	6	10	2	9	7	1	2	1	3	1	1	1
41	1	6	4	1	4	1	2	7	8	5	4	7	6	3	8	3	2	9	8	3	1	7	4	2	8	1	10	3	1	1	1
39	1	6	5	2	2	1	4	3	1	2	4	6	5	9	10	2	8	6	1	7	8	6	10	6	4	7	10	4	1	1	1
40	1	6	6	3	2	4	2	7	8	2	3	10	8	7	4	9	4	1	8	7	1	2	8	6	1	5	4	3	1	1	1
37	2	6	3	4	4	1	2	6	7	5	8	5	10	9	4	7	10	7	10	5	6	1	4	5	1	9	4	2	1	1	1
54	1	4	4	2	2	1	3	5	1	2	1	2	4	3	1	7	4	7	4	7	10	6	4	7	8	3	8	2	1	2	2
28	2	4	3	2	2	1	3	2	3	9	4	7	4	5	8	9	8	9	1	5	8	6	1	7	8	9	10	3	1	1	2
38	2	6	1	6	2	1	4	8	5	7	4	6	8	6	4	2	4	7	10	9	8	6	10	7	3	5	10	1	1	2	2
37	1	6	5	2	4	1	3	2	7	2	8	5	3	7	10	2	3	9	10	9	1	2	10	9	3	9	10	3	1	1	1
30	2	5	3	1	4	1	2	9	10	3	8	2	4	6	8	6	8	2	1	7	4	7	10	7	4	9	8	2	1	2	2
34	2	6	5	2	2	1	4	7	8	6	2	7	9	7	2	9	4	9	1	1	7	10	4	9	8	2	8	3	1	1	1
50	1	6	6	2	2	1	4	8	2	6	7	7	5	6	8	9	4	9	4	7	8	3	1	10	1	9	4	3	1	1	2
29	2	5	5	2	2	1	3	7	1	7	6	7	1	9	4	5	8	5	4	2	4	7	4	9	8	2	1	1	2	2	2
61	1	6	5	3	2	1	2	1	4	6	5	7	4	10	3	3	8	7	6	7	8	1	4	1	2	9	2	2	1	1	2
30	2	8	1	6	2	1	2	1	8	2	4	5	4	7	8	2	6	1	8	1	6	5	8	7	4	1	10	2	1	1	1
61	1	7	4	8	2	1	3	7	10	9	2	7	2	5	10	3	8	6	8	9	10	6	8	6	4	6	10	5	1	1	1
44	2	5	3	8	2	1	3	10	5	5	2	7	1	10	6	5	4	9	4	9	8	7	3	10	5	9	1	1	1	1	1
57	2	6	6	3	2	1	2	6	1	9	4	9	8	6	10	6	8	9	1	5	8	9	1	7	4	5	8	2	2	2	2
19	2	4	3	1	4	1	3	7	5	10	8	3	8	6	10	6	5	9	4	10	4	6	4	9	8	6	4	1	1	2	2
25	1	4	2	3	2	1	4	5	8	1	10	7	8	3	5	1	10	7	10	7	5	6	8	7	5	6	8	1	1	2	1
59	1	7	6	2	2	1	5	6	4	7	1	3	8	3	2	6	10	6	5	9	2	3	2	9	5	7	8	3	1	1	1
31	2	6	5	2	2	1	3	5	8	5	4	2	8	7	1	5	8	2	4	2	10	3	8	2	10	7	4	3	1	1	1
32	2	4	3	2	2	1	3	2	8	2	1	6	1	5	8	2	4	5	10	7	8	7	4	6	4	2	8	2	1	1	1
21	2	4	2	2	2	1	5	7	8	6	5	7	2	9	4	3	1	9	10	7	5	9	2	6	8	4	10	2	2	2	2
34	2	6	3	2	2	1	4	7	2	7	1	2	1	6	4	7	5	9	1	3	8	9	8	7	10	9	5	1	1	1	1
41	2	6	1	3	2	2	1	6	8	7	1	3	4	7	1	7	10	9	10	7	4	6	1	6	4	3	10	1	2	2	2
48	1	2	3	2	2	1	3	9	10	6	3	7	4	7	8	5	3	1	2	6	8	3	10	1	9	1	5	5	1	1	1
19	1	6	3	1	4	1	5	7	2	8	2	2	9	6	1	6	3	6	9	10	3	10	9	5	1	1	3	1	1	2	2
65	1	5	4	3	2	1	2	3	9	9	8	9	4	7	8	3	8	7	4	2	8	7	4	1	3	9	1	2	1	1	1
39	2	6	3	7	2	1	2	6	8	9	8	9	10	2	10	6	1	7	10	2	4	3	10	9	8	9	4	4	1	1	1
35	2	4	4	2	2	1	3	2	3	2	8	10	5	7	8	6	4	2	8	7	8	10	7	7	5	10	1	2	1	1	1
29	2	4	2	6	2	1	2	3	4	7	9	6	9	3	7	1	10	4	8	1	10	3	7	8	9	3	9	3	2	2	2
19	2	5	1	1	2	1	2	6	10	1	5	9	6	4	2	5	8	7	2	1	2	9	7	8	10	9	4	1	1	2	1
36	1	5	3	4	2	1	3	9	2	7	2	6	8	6	1	7	8	9	1	10	4	7	1	9	1	9	8	2	1	1	1
26	1	6	3	2	4	1	3	7	4	9	8	7	4	2	4	6	4	9	3	9	1	5	1	5	3	7	3	3	1	1	1
35	1	6	5	2	2	1	3	6	1	6	1	10	1	6	8	6	2	10	8	7	5	7	2	9	2	2	1	1	1	2	2
26	1	5	4	2	4	1	3	2	3	6	10	2	3	2	10	5	9	10	2	9	4	7	4	5	8	7	4	5	1	1	1
22	2	5	3	3	2	1	5	2	4	5	4	2	1	6	8	5	10	7	1	5	1	7	4	9	8	6	4	4	1	1	1
30	2	6	4	2	2	1	4	4	8	3	5	4	8	4	9	6	7	4	2	3	9	7	8	6	9	1	8	1	2	2	2
54	2	6	4	8	2	1	2	6	3	7	1	9	1	10	8	9	1	9	4	7	8	6	8	3	1	7	2	2	2	2	2
33	2	8	5	2	2	3	1	1	9	5	8	4	3	2	9	7	1	4	6	8	10	7	10	5	9	5	1	5	1	1	1
36	1	5	3	8	2	1	3	7	8	7	8	9	1	3	8	7	4	6	4	5	1	5	8	6	4	9	3	2	1	1	1
61	1	6	6	3	2	1	2	5	1	7	1	6	3	7	4	8	1	6	2	9	2	9	4	7	10	9	4	3	1	1	1
24	2	4	5	3	2	1	3	4	10	3	10	6	10	2	8	5	1	3	1	8	5	4	5	6	9	6	7	1	2	2	2
22	2	6	5	2	2	1	5	7	9	3	8	3	4	6	4	6	7	7	2	3	10	7	10	8	4	6	8	3	1	1	1
24	2	7	4	4	4	1	2	9	4	2	3	7	6	6	10	2	8	5	4	5	8	2	1	5	4	5	8	2	1	1	1
24	2	4	1	6	2	1	3	3	4	9	8	5	4	10	2	2	8	10	8	7	1	10	1	5	6	2	4	3	1	2	2
32	2	4	4	3	2	1	2	4	1	2	8	7	8	5	8	5	10	7	8	2	4	2	9	7	3	6	1	4	1	1	1
40	2	6	5	2	2	1	3	6	1	2	8	9	4	6	8	7	8	6	3	6	7	5	1	9	4	5	8	2	1	1	2
51	1	5	3	2	4	1	4	9	1	9	6	10	1	9	8	7	1	7	5	7	2	6	10	9	8	6	1	1	1	2	2
44	2	5	3	8	2	1	3	3	6	10	1	1	9	3	8	4	8	4	9	1	8	4	8	10	9	3	10	2	1	2	2
32	1	6	3	2	2	1	3	6	4	7	10	3	1	10	4	9	1	9	4	2	3	5	6	9	1	9	8	2	1	1	1
46	1	4	3	4	2	1	2	7	8	7	9	6	4	7	10	7	4	3	10	6	2	8	5	3	9	4	10	2	1	1	1
20	2	5	1	1	2	1	2	5	8	9	4	5	1	2	8	2	10	2	4	3	4	5	1	5	3	9	4	3	1	1	1
32	2	6	5	2	2	1	2	6	4	6	1	6	8	3	5	5	10	3	2	7	9	5	2	5	9	1	8	2	1	1	1
32	1	5	3	2	2	1	4	1	6	7	6	9	8	7	8	3	8	5	8	3	6	2	4	1	4	1	4	3	1	1	1
45	2	2	3	7	2	1	4	6	1	3	2	6	5	9	8	7	8	7	8	7	5	9	1	9	2	9	8	2	1	2	2
37	2	2	2	6	2	1	2	7	1	5	4	2	8	7	4	10	8	2	8	2	7	5	9	5	4	9	4	1	1	2	1
40	1	6	6	2	2	3	4	9	5	7	1	3	10	2	6	9	6	10	8	2	8	7	4	4	1	6	8	4	1	1	2
56	2	6	4	2	2	1	2	9	4	2	4	2	6	2	6	7	4	1	4	9	5	1	10	2	8	6	5	2	1	1	1
